# Supplementary material for: Comparison of Structural and Physicochemical Characteristics of Skin Collagen from Chum Salmon (Cold-Water Fish) and Nile Tilapia (Warm-Water Fish)
Source: Foods. 2024 Apr 16;13(8):1213. doi: 10.3390/foods13081213 (PMC11049058; doi:10.3390/foods13081213)
Supplement: Supplementary file 1 [file foods-13-01213-s001.zip]

Archive with 1 entries (1 files):
- foods-2964508-supplementary.pdf
